# Supplementary material for: The association of menopause with cardiometabolic disease risk factors in low- and middle-income countries: a systematic review and meta-analysis
Source: Menopause. Author manuscript; Available in PMC 2024 Jan 11. (PMC7615510; doi:10.1097/GME.0000000000002292)
Supplement: Supplemental Data File (.doc, .tif, pdf, etc.) [file EMS189703-supplement-Supplemental_Data_File___doc___tif__pdf__etc__.xlsx]

## Sheet: Search Strategy
No.	Query Terms	PubMed	PMC	Scopus	Web of Science
#1 Menopause status	{Postmenopause} OR {Postmenopaus*} OR {Post-menopaus*} OR {After menopause} OR {Post menopaus*} OR {ovarian failure} OR {ovarian insufficiency} OR {Premenopaus*} OR {Pre menopaus*} OR {Before menopause} OR {Climacteric} OR {climacteric} OR {Menopause} OR {Menopause}	113.695	252.625	227.277	143.163
#2 Cardiometabolic disease	( {Hypertension} OR {Blood Pressure} OR {Body Mass Index} OR {Obesity} OR {Hypercholesterol*} OR {Waist Circumference} OR {Waist-Hip Ratio} OR {Hip Circumference} OR {Intra-Abdominal Fat} OR {Intra-Abdominal Fat} OR {Abdominal Visceral Fat} OR {Subcutaneous Fat} OR {Abdominal subcutaneous Fat} OR {Body fat*} OR {Hyperlipid*} OR {Diabetes Mellitus} OR {HOMA} OR {Insulin*} OR {Carotid Intima-Media …	5,480,343	2,837,193	3,667,176	3,337,457
#3 Low-middle income countries	( {Afghanistan} OR {Albania} OR {Algeria} OR {american samoa} OR {angola} OR {antigua and barbuda} OR {Argentina} OR {Armenia} OR {aruba} OR {Azerbaijan} OR {Bahrain} OR {Bangladesh} OR {Barbados} OR {republic of Belarus} OR {belize} OR {benin} OR {Bhutan} OR {Bolivia} OR {bosnia and Herzegovina} OR {Botswana } OR {brazil} OR {Bulgaria} OR {burkina faso} OR {Burundi} OR {cabo verde} OR {Cambodia}…	1,201,860	1,750,030	5,666,077	3,956,987
#5	#1 AND #2 AND #3 AND #4	1177	1876	2095	1976
	Table 1: Search strategy in the databases PubMed, PubMed Central (PMC), Scopus and the Web of Science

## Sheet: MetS
Figure 1: Post- vs premenopausal stage and metabolic syndrome.
A: All Studies, B: with younger postmenopausal women, C: with older postmenopausal women
Metabolic syndrome as defined by the National Cholesterol Education Program (NCEP) Expert Panel on the Detection, Evaluation, and Treatment of High Blood Cholesterol in Adults (Adult Treatment Panel III) (NCEP ATP III).
Logistic regression models adjusted for age, BMI, smoking, alcohol intake, physical activity, and education. Horizontal lines represent 95% confidence intervals,
boxes show the study-specific weight, diamond represents combined effect size.
Younger postmenopausal

## Sheet: HTN_1
Figure 2: Post- vs premenopausal stage and hypertension.
Hypertension defined as SBP ≥140 mmHg, DBP ≥90 mmHg and/or HTN medications.
Logistic regression models adjusted for age, BMI, smoking, education, income, marital status, physical activity, hypercholesterolemia, high triglycerides, lipid lowering and blood pressure lowering therapy
Horizontal lines represent 95% confidence intervals, boxes show the study-specific weight, diamond represents combined effect size.

## Sheet: HTN_2 
Figure 3: Post- vs premenopausal stage and hypertension. Hypertension defined as SBP ≥130 mmHg, DBP ≥85 mmHg and/or HTN medications
Logistic regression models adjusted for age, BMI, smoking, education, income, marital status, physical activity, hypercholesterolemia, high triglycerides, lipid lowering and blood pressure lowering therapy.
Horizontal lines represent 95% confidence intervals, boxes show the study-specific weight, diamond represents combined effect size.

## Sheet: Trigs
Figure 4: Post- vs premenopausal stage and high triglycerides. High triglycerides were defined as serum levels ≥1.69 mmol/L.
Logistic regression models adjusted for age, body mass index, income, education, physical activity, ethnicity, diet score, smoking, alcohol, and sleep duration.
Horizontal lines represent 95% confidence intervals, boxes show the study-specific weight, diamond represents combined effect size.

## Sheet: HDLC
Figure 5: Post- vs premenopausal stage and low hdl-cholesterol (hdl-c). Low hdl-c was defined as serum hdl-c levels <1.29 mmol/L.
Logistic regression models adjusted for age, body mass index, income, education, physical activity, ethnicity, diet score, smoking, alcohol, and sleep duration.
Horizontal lines represent 95% confidence intervals, boxes show the study-specific weight, diamond represents combined effect size.

## Sheet: Glucose
Figure 6: Post- vs premenopausal stage and elevated plasma glucose (≥6.1 mmol/L).
Logistic regression models adjusted for age, body mass index, annual income, education status, physical activity, ethnicity, diet score, smoking status, drinking status, and sleep duration.
Horizontal lines represent 95% confidence intervals, boxes show the study-specific weight, diamond represents combined effect size.

## Sheet: Obesity
Figure 7: Post- vs premenopausal stage and obesity (BMI ≥28 kg/m²).
Logistic regression models adjusted for age, smoking, alcohol, menarche, history of DM, education, income, physical activity, and marital status.
Horizontal lines represent 95% confidence intervals, boxes show the study-specific weight, diamond represents combined effect size.

## Sheet: Waist 80
Figure 8: Post- vs premenopausal stage and high waist circumference. High waist circumference was defined as ≥80 cm.
Logistic regression models adjusted for age, parity, hormonal contraceptive use, physical activity, alcohol, and smoking.
Horizontal lines represent 95% confidence intervals, boxes show the study-specific weight, diamond represents combined effect size.

## Sheet: Waist 88
Figure 9: Post- vs premenopausal stage and high waist circumference. High waist circumference was defined as ≥88 cm.
Logistic regression models adjusted for age, education, income, parity, hormonal contraceptive use, physical activity, alcohol consumption, and smoking.
Horizontal lines represent 95% confidence intervals, boxes show the study-specific weight, diamond represents combined effect size.

[truncated: 2 more sheets: Waist Hip, cIMT]
